# Supplementary material for: Combining supervised and unsupervised analyses to quantify behavioral phenotypes and validate therapeutic efficacy in a triple transgenic mouse model of Alzheimer’s disease
Source: bioRxiv. 2024 Jun 8:2024.06.07.597924. Preprint. [Version 1] doi: 10.1101/2024.06.07.597924 (PMC11185760; doi:10.1101/2024.06.07.597924)
Supplement: Supplement 4 — Supplementary File 2. Fiji/ImageJ macro for the tracking and analysis of mouse behavior in an 8-cage imaging system. [file media-4.zip]

Archive with 1 entries (1 files):
- Supplementary_File_2.ijm
