# Supplementary material for: Combining supervised and unsupervised analyses to quantify behavioral phenotypes and validate therapeutic efficacy in a triple transgenic mouse model of Alzheimer’s disease
Source: bioRxiv. 2024 Jun 8:2024.06.07.597924. Preprint. [Version 1] doi: 10.1101/2024.06.07.597924 (PMC11185760; doi:10.1101/2024.06.07.597924)
Supplement: Supplement 5 — Supplementary File 3. Raw data with measures of behavior in Fiji, DeepLabCut, and MoSeq. Columns d0-d63 = duration of motion sequences (some motion sequences, such as d17–19, are automatically removed by the software). Columns f0-f63 = frequency of motion sequences. Columns M1-Win Partner = behaviors measured in DeepLabCut. Columns M1-Out = behaviors measured in Fiji. Each row represents an individual mouse. [file media-5.csv]

group	id	d_0	d_1	d_2	d_3	d_4	d_5	d_6	d_7	d_8	d_9	d_10	d_11	d_12	d_13	d_14	d_15	d_16	d_20	d_21	d_24	d_27	d_28	d_31	d_34	d_42	d_46	d_50	d_61	d_63	f_0	f_1	f_2	f_3	f_4	f_5	f_6	f_7	f_8	f_9	f_10	f_11	f_12	f_13	f_14	f_15	f_16	f_20	f_21
AD_A	345	0.0556	0.0000	0.0000	0.0333	0.0000	0.0000	0.0333	0.0333	0.0333	0.0333	0.1952	0.0333	0.0000	0.0000	0.1174	0.0000	0.0333	0.0635	0.0784	0.0814	0.1718	0.9160	0.0800	0.1519	0.1545	0.1012	0.1850	10.2653	0.1763	0.0003	0.0000	0.0000	0.0003	0.0000	0.0000	0.0001	0.0002	0.0001	0.0001	0.4103	0.0002	0.0000	0.0000	0.2231	0.0000	0.0001	0.0054	0.0018
AD_A	343	0.0533	0.0000	0.0333	0.0333	0.0000	0.0000	0.0556	0.0833	0.0000	0.0733	0.2393	0.0000	0.0000	0.0000	0.1106	0.0000	0.0000	0.0646	0.0639	0.0822	0.1346	1.0960	0.0750	0.1702	0.1444	0.0870	0.1953	7.6036	0.1871	0.0008	0.0000	0.0002	0.0002	0.0000	0.0000	0.0005	0.0003	0.0000	0.0008	0.3971	0.0000	0.0000	0.0000	0.2084	0.0000	0.0000	0.0056	0.0020
AD_A	344	0.0333	0.0000	0.0333	0.0333	0.0000	0.0333	0.1000	0.0333	0.0333	0.0333	0.2561	0.0333	0.0000	0.0000	0.1060	0.0000	0.0333	0.0481	0.0889	0.0827	0.1173	1.3144	0.0771	0.1849	0.1428	0.0860	0.1783	8.2388	0.2023	0.0006	0.0000	0.0002	0.0008	0.0000	0.0004	0.0002	0.0002	0.0002	0.0002	0.4095	0.0002	0.0000	0.0000	0.2187	0.0000	0.0002	0.0072	0.0006
AD_A	346	0.0667	0.0333	0.0000	0.0333	0.0000	0.0000	0.0000	0.0333	0.0000	0.0667	0.2687	0.0333	0.0000	0.0000	0.0867	0.0000	0.0000	0.0556	0.0500	0.0724	0.1125	1.4320	0.0703	0.1472	0.1047	0.1207	0.1737	6.0243	0.2208	0.0002	0.0005	0.0000	0.0002	0.0000	0.0000	0.0000	0.0002	0.0000	0.0005	0.4007	0.0002	0.0000	0.0000	0.1836	0.0000	0.0000	0.0027	0.0005
AD_A	300	0.0500	0.0000	0.0000	0.0333	0.0000	0.0000	0.0333	0.0500	0.0333	0.0333	0.2681	0.0000	0.0000	0.0000	0.0880	0.0000	0.0000	0.0625	0.0708	0.0730	0.1252	1.1997	0.0605	0.1509	0.1162	0.1074	0.2041	7.4527	0.2026	0.0004	0.0000	0.0000	0.0002	0.0000	0.0000	0.0004	0.0004	0.0002	0.0002	0.4068	0.0000	0.0000	0.0000	0.2142	0.0000	0.0000	0.0014	0.0014
AD_A	353	0.0381	0.0000	0.0000	0.0333	0.0000	0.0333	0.0333	0.0000	0.0500	0.0767	0.2931	0.0667	0.0000	0.0000	0.1005	0.0000	0.0000	0.0500	0.0778	0.0721	0.1429	1.2505	0.0907	0.1229	0.1419	0.0849	0.1932	6.2903	0.1952	0.0015	0.0000	0.0000	0.0006	0.0000	0.0004	0.0004	0.0000	0.0004	0.0021	0.3887	0.0002	0.0000	0.0000	0.1624	0.0000	0.0000	0.0047	0.0013
AD_A	349	0.0404	0.0000	0.0667	0.0333	0.0000	0.0333	0.0333	0.0389	0.0333	0.0556	0.2503	0.0333	0.0000	0.0333	0.0976	0.0667	0.0000	0.0641	0.0750	0.0918	0.1301	1.1562	0.0587	0.1456	0.1253	0.1193	0.1639	6.9768	0.2145	0.0036	0.0000	0.0002	0.0006	0.0000	0.0008	0.0004	0.0011	0.0006	0.0006	0.4118	0.0004	0.0000	0.0002	0.1816	0.0002	0.0000	0.0049	0.0015
AD_A	351	0.0000	0.0333	0.0000	0.0000	0.0000	0.0000	0.0000	0.0000	0.0000	0.0000	0.2442	0.0000	0.0000	0.0000	0.1047	0.0000	0.0000	0.0578	0.0567	0.0827	0.1513	1.2745	0.0611	0.1229	0.1451	0.1042	0.1814	10.6252	0.1844	0.0000	0.0002	0.0000	0.0000	0.0000	0.0000	0.0000	0.0000	0.0000	0.0000	0.4220	0.0000	0.0000	0.0000	0.2496	0.0000	0.0000	0.0030	0.0020
AD_O	329	0.0333	0.0667	0.0000	0.0333	0.0000	0.0000	0.0333	0.0333	0.0333	0.0500	0.2476	0.0000	0.0000	0.0000	0.1041	0.0000	0.0333	0.0587	0.0627	0.0671	0.1386	2.1101	0.0591	0.2000	0.1436	0.1198	0.2048	11.0752	0.2181	0.0003	0.0002	0.0000	0.0003	0.0000	0.0000	0.0003	0.0003	0.0002	0.0003	0.4320	0.0000	0.0000	0.0000	0.2594	0.0000	0.0002	0.0040	0.0027
AD_O	330	0.0956	0.1306	0.2951	0.1098	0.3723	0.0849	0.0898	0.0848	0.0565	0.2665	0.1665	0.1978	0.0709	0.3423	0.0637	0.1036	0.1079	0.0452	0.0526	0.0646	0.0542	1.2842	0.1339	0.1689	0.0000	0.0667	0.0750	0.0000	0.0000	0.0754	0.0929	0.0771	0.0492	0.0857	0.0607	0.0624	0.0428	0.0383	0.0327	0.0234	0.0519	0.0365	0.0275	0.0182	0.0249	0.0325	0.0118	0.0113
AD_O	342	0.0000	0.0333	0.0000	0.0333	0.0000	0.0000	0.0333	0.0000	0.0000	0.0000	0.2461	0.0667	0.0000	0.0000	0.0947	0.0000	0.0000	0.0407	0.0720	0.0607	0.1191	1.9773	0.0744	0.1444	0.1256	0.1031	0.2008	7.4647	0.2221	0.0000	0.0001	0.0000	0.0002	0.0000	0.0000	0.0001	0.0000	0.0000	0.0000	0.4373	0.0001	0.0000	0.0000	0.2495	0.0000	0.0000	0.0010	0.0029
AD_O	343	0.0556	0.0333	0.0000	0.0333	0.0333	0.0333	0.0417	0.0333	0.0500	0.0500	0.2311	0.0583	0.0000	0.0000	0.1149	0.0000	0.0000	0.0548	0.0625	0.0808	0.1457	2.0472	0.0900	0.1467	0.1550	0.0947	0.2037	9.5182	0.2238	0.0004	0.0003	0.0000	0.0004	0.0001	0.0001	0.0006	0.0009	0.0003	0.0006	0.4037	0.0006	0.0000	0.0000	0.2149	0.0000	0.0000	0.0044	0.0023
AD_O	331	0.0500	0.0000	0.0000	0.0556	0.0000	0.0667	0.0333	0.0333	0.0333	0.0000	0.2781	0.0000	0.0000	0.0000	0.0979	0.0000	0.0000	0.0597	0.0500	0.0778	0.1056	2.8245	0.0714	0.1941	0.1145	0.0963	0.2076	7.9167	0.1810	0.0004	0.0000	0.0000	0.0006	0.0000	0.0002	0.0002	0.0009	0.0002	0.0000	0.4198	0.0000	0.0000	0.0000	0.2171	0.0000	0.0000	0.0145	0.0017
AD_O	313	0.0333	0.0000	0.0000	0.0333	0.0000	0.0000	0.0000	0.0000	0.0417	0.0333	0.2574	0.0333	0.0333	0.0000	0.1083	0.0000	0.0000	0.0511	0.0533	0.0708	0.1296	1.9280	0.0922	0.1463	0.1466	0.1120	0.2119	7.4204	0.1768	0.0001	0.0000	0.0000	0.0001	0.0000	0.0000	0.0000	0.0000	0.0006	0.0003	0.4077	0.0001	0.0001	0.0000	0.2258	0.0000	0.0000	0.0043	0.0014
AD_O	314	0.0381	0.0000	0.0000	0.0333	0.0000	0.0500	0.1000	0.1000	0.0000	0.0667	0.2599	0.0000	0.0000	0.0000	0.1092	0.0000	0.0000	0.0526	0.0407	0.0726	0.1099	2.5551	0.0546	0.1720	0.1388	0.1098	0.1857	9.8896	0.2039	0.0014	0.0000	0.0000	0.0004	0.0000	0.0004	0.0002	0.0002	0.0000	0.0004	0.4048	0.0000	0.0000	0.0000	0.2192	0.0000	0.0000	0.0038	0.0018
AD_O	315	0.0333	0.0000	0.0000	0.0333	0.0000	0.0000	0.0000	0.0500	0.0500	0.0476	0.2359	0.0667	0.0000	0.0000	0.1170	0.0333	0.0667	0.0582	0.0667	0.0848	0.1511	1.9430	0.0684	0.1610	0.1489	0.0841	0.2020	7.4467	0.2084	0.0007	0.0000	0.0000	0.0003	0.0000	0.0000	0.0000	0.0003	0.0005	0.0010	0.4053	0.0003	0.0000	0.0000	0.2218	0.0001	0.0003	0.0070	0.0023
AD_O	351	0.0370	0.0000	0.0000	0.0389	0.0000	0.0333	0.0667	0.0667	0.0444	0.0000	0.2032	0.0667	0.0000	0.0000	0.0944	0.0000	0.0000	0.0551	0.0759	0.0714	0.1329	1.8429	0.0565	0.1417	0.1203	0.0950	0.1713	13.3320	0.1941	0.0011	0.0000	0.0000	0.0007	0.0000	0.0001	0.0001	0.0001	0.0004	0.0000	0.4419	0.0001	0.0000	0.0000	0.2845	0.0000	0.0000	0.0028	0.0022
AD_O	350	0.0667	0.0417	0.0333	0.0417	0.0333	0.0000	0.0000	0.0333	0.0500	0.0667	0.2336	0.0000	0.0000	0.0000	0.1178	0.0000	0.0000	0.0432	0.0567	0.0988	0.1628	1.8110	0.0690	0.1596	0.1521	0.1068	0.2000	11.4232	0.1983	0.0003	0.0005	0.0001	0.0005	0.0001	0.0000	0.0000	0.0003	0.0005	0.0004	0.4001	0.0000	0.0000	0.0000	0.1958	0.0000	0.0000	0.0037	0.0014
AD_O	349	0.0436	0.0000	0.0333	0.0417	0.0000	0.0444	0.0000	0.0667	0.0000	0.0611	0.2466	0.0667	0.0000	0.0000	0.1099	0.0000	0.0000	0.0581	0.1444	0.0808	0.1519	2.1995	0.0804	0.1514	0.1346	0.1042	0.1812	10.4485	0.2199	0.0020	0.0000	0.0002	0.0006	0.0000	0.0005	0.0000	0.0003	0.0000	0.0009	0.4082	0.0002	0.0000	0.0000	0.1975	0.0000	0.0000	0.0054	0.0005
AD_O	300	0.0500	0.0333	0.0000	0.0333	0.0000	0.0000	0.0333	0.0333	0.0333	0.0333	0.2665	0.0333	0.0000	0.0000	0.1109	0.0000	0.0000	0.0494	0.0704	0.0730	0.1415	1.8797	0.0422	0.1603	0.1519	0.1020	0.1749	8.6074	0.2051	0.0003	0.0002	0.0000	0.0002	0.0000	0.0000	0.0003	0.0003	0.0002	0.0003	0.4175	0.0002	0.0000	0.0000	0.2127	0.0000	0.0000	0.0041	0.0014
AD_O	352	0.0000	0.0000	0.0000	0.0333	0.0000	0.0500	0.0000	0.0000	0.0333	0.0667	0.2166	0.0667	0.0000	0.0000	0.1227	0.0333	0.0000	0.0667	0.0833	0.0709	0.1630	1.5407	0.0588	0.1686	0.1594	0.0915	0.2019	12.1534	0.2024	0.0000	0.0000	0.0000	0.0001	0.0000	0.0003	0.0000	0.0000	0.0004	0.0001	0.4013	0.0001	0.0000	0.0000	0.2018	0.0001	0.0000	0.0033	0.0028
AD_O	345	0.0884	0.1223	0.2699	0.0796	0.3357	0.0966	0.0795	0.0781	0.0553	0.2265	0.1381	0.1823	0.0938	0.3015	0.0737	0.0887	0.0998	0.0461	0.0591	0.0746	0.0952	1.9648	0.1077	0.1282	0.0706	0.0788	0.1900	1.5519	0.0000	0.0491	0.1115	0.0366	0.0678	0.0532	0.0496	0.0568	0.0366	0.0615	0.0180	0.0735	0.0366	0.0154	0.0176	0.0563	0.0256	0.0136	0.0217	0.0188
AD_O	347	0.0667	0.0000	0.0333	0.0444	0.0000	0.0333	0.0500	0.0333	0.0500	0.1000	0.2141	0.0000	0.0000	0.0000	0.1173	0.0000	0.0000	0.0587	0.0756	0.0739	0.1744	2.3405	0.0853	0.1659	0.1394	0.1079	0.1876	13.4845	0.1736	0.0001	0.0000	0.0001	0.0004	0.0000	0.0006	0.0003	0.0006	0.0003	0.0004	0.4200	0.0000	0.0000	0.0000	0.2460	0.0000	0.0000	0.0035	0.0042
AD_O	346	0.0000	0.0000	0.0333	0.0333	0.0000	0.0000	0.0333	0.0333	0.0400	0.0333	0.2293	0.0000	0.0000	0.0000	0.1064	0.0000	0.0000	0.0730	0.0500	0.0598	0.1355	1.7052	0.0548	0.1758	0.1484	0.0938	0.1990	8.6484	0.2007	0.0000	0.0000	0.0001	0.0002	0.0000	0.0000	0.0002	0.0001	0.0006	0.0002	0.4254	0.0000	0.0000	0.0000	0.2571	0.0000	0.0000	0.0072	0.0012
AD_Y	345	0.0389	0.0333	0.0417	0.0333	0.0667	0.0667	0.0333	0.0515	0.0333	0.1000	0.2229	0.0333	0.0000	0.0667	0.1076	0.0000	0.0333	0.0583	0.0638	0.0845	0.1477	1.4703	0.0688	0.1333	0.1489	0.1094	0.2232	9.5804	0.2297	0.0021	0.0002	0.0005	0.0006	0.0002	0.0001	0.0003	0.0013	0.0001	0.0006	0.4173	0.0002	0.0000	0.0001	0.2365	0.0000	0.0002	0.0051	0.0027
AD_Y	346	0.0417	0.0000	0.0000	0.0333	0.0000	0.0333	0.0500	0.1000	0.0333	0.0889	0.2208	0.0333	0.0000	0.0000	0.1122	0.0333	0.0000	0.0570	0.0389	0.0708	0.1398	1.6450	0.0475	0.1435	0.1424	0.0766	0.1945	10.8893	0.1947	0.0005	0.0000	0.0000	0.0002	0.0000	0.0001	0.0002	0.0001	0.0005	0.0007	0.4167	0.0001	0.0000	0.0000	0.2471	0.0001	0.0000	0.0039	0.0015
AD_Y	347	0.0333	0.0333	0.0000	0.0333	0.0333	0.0333	0.0667	0.0667	0.0000	0.0333	0.3185	0.0667	0.0000	0.0000	0.1133	0.0000	0.0000	0.0561	0.0741	0.0804	0.1241	2.2180	0.1117	0.1507	0.1623	0.1071	0.2160	8.4702	0.2319	0.0004	0.0002	0.0000	0.0005	0.0002	0.0002	0.0004	0.0005	0.0000	0.0005	0.4061	0.0002	0.0000	0.0000	0.2307	0.0000	0.0000	0.0070	0.0016
AD_Y	300	0.0333	0.0000	0.0000	0.0333	0.0000	0.0000	0.0000	0.0667	0.0333	0.0000	0.1755	0.0333	0.0000	0.0000	0.1129	0.0333	0.0000	0.0439	0.0603	0.0622	0.1653	1.9080	0.0533	0.1571	0.1305	0.1127	0.1794	7.1368	0.1882	0.0003	0.0000	0.0000	0.0003	0.0000	0.0000	0.0000	0.0001	0.0001	0.0000	0.4297	0.0002	0.0000	0.0000	0.2814	0.0001	0.0000	0.0044	0.0021
AD_Y	349	0.0333	0.0000	0.0000	0.0333	0.0000	0.0000	0.0333	0.0000	0.0000	0.0333	0.2413	0.0500	0.0000	0.0667	0.1111	0.0000	0.0000	0.0526	0.0708	0.0628	0.1187	2.1171	0.0533	0.1387	0.1458	0.1132	0.1948	8.3493	0.2150	0.0003	0.0000	0.0000	0.0002	0.0000	0.0000	0.0003	0.0000	0.0000	0.0003	0.4047	0.0003	0.0000	0.0002	0.2320	0.0000	0.0000	0.0059	0.0012
AD_Y	350	0.1084	0.1163	0.2831	0.0789	0.3012	0.0991	0.0922	0.0646	0.0639	0.2652	0.1415	0.1651	0.0786	0.3065	0.0605	0.0849	0.1128	0.0399	0.0526	0.0731	0.0455	1.0963	0.1179	0.2256	0.0000	0.0000	0.1667	0.0000	0.0000	0.1080	0.0708	0.1011	0.0309	0.0530	0.0714	0.0451	0.0631	0.0324	0.0502	0.0269	0.0314	0.0371	0.0330	0.0153	0.0138	0.0267	0.0087	0.0072
AD_Y	351	0.0400	0.0000	0.0333	0.0333	0.0000	0.0000	0.0667	0.0333	0.0667	0.0000	0.2592	0.0333	0.0000	0.0000	0.1018	0.0000	0.0333	0.0538	0.0667	0.0823	0.1232	1.8235	0.0908	0.1133	0.1317	0.1120	0.2011	13.8263	0.2410	0.0008	0.0000	0.0002	0.0003	0.0000	0.0000	0.0002	0.0007	0.0002	0.0000	0.4260	0.0003	0.0000	0.0000	0.2420	0.0000	0.0002	0.0072	0.0038
AD_Y	352	0.1062	0.1200	0.2614	0.0821	0.3500	0.0840	0.0804	0.0879	0.0571	0.2725	0.1586	0.1626	0.0936	0.3516	0.0879	0.0986	0.1067	0.0478	0.0567	0.0740	0.0792	1.3194	0.1225	0.2606	0.0758	0.0761	0.1111	1.3270	0.0000	0.0555	0.0675	0.0471	0.0677	0.0603	0.0538	0.0451	0.0384	0.0615	0.0238	0.0995	0.0321	0.0266	0.0227	0.0544	0.0254	0.0172	0.0134	0.0230
AD_Y	313	0.0444	0.0667	0.0000	0.0333	0.0000	0.0000	0.0333	0.0333	0.0500	0.0417	0.2393	0.0000	0.0000	0.0000	0.1024	0.0333	0.0500	0.0471	0.0625	0.0692	0.1326	1.7503	0.0675	0.1727	0.1507	0.0883	0.1881	9.0313	0.1861	0.0007	0.0001	0.0000	0.0007	0.0000	0.0000	0.0006	0.0001	0.0002	0.0005	0.4267	0.0000	0.0000	0.0000	0.2345	0.0001	0.0002	0.0034	0.0019
AD_Y	329	0.0762	0.0000	0.1000	0.0400	0.0000	0.0000	0.0500	0.0444	0.0333	0.0500	0.2247	0.0000	0.0000	0.0000	0.1086	0.0000	0.0000	0.0660	0.0815	0.0780	0.1304	1.2737	0.0933	0.1407	0.1450	0.0876	0.2113	9.2220	0.2292	0.0008	0.0000	0.0001	0.0006	0.0000	0.0000	0.0005	0.0003	0.0001	0.0005	0.4036	0.0000	0.0000	0.0000	0.2092	0.0000	0.0000	0.0055	0.0021
AD_Y	314	0.0375	0.0333	0.0000	0.0417	0.0000	0.0333	0.0333	0.0333	0.0467	0.1476	0.2652	0.0333	0.0000	0.0000	0.1144	0.0000	0.0333	0.0419	0.0861	0.0807	0.1479	2.0395	0.0852	0.1267	0.1450	0.1053	0.1984	8.5767	0.2019	0.0026	0.0002	0.0000	0.0013	0.0000	0.0003	0.0003	0.0003	0.0008	0.0011	0.4034	0.0002	0.0000	0.0000	0.1975	0.0000	0.0002	0.0057	0.0019
AD_Y	330	0.1063	0.1230	0.2635	0.1070	0.3007	0.1084	0.0945	0.0949	0.0553	0.3142	0.1396	0.1700	0.0936	0.3656	0.0556	0.1148	0.1112	0.0454	0.0467	0.0741	0.0697	2.3814	0.1076	0.2056	0.0000	0.0000	0.0000	0.0000	0.0000	0.0838	0.0694	0.0747	0.0784	0.0727	0.0743	0.0489	0.0603	0.0541	0.0319	0.0225	0.0344	0.0283	0.0286	0.0143	0.0290	0.0255	0.0110	0.0159
AD_Y	315	0.0542	0.0000	0.0000	0.0333	0.0000	0.0333	0.0389	0.0333	0.0000	0.0444	0.1719	0.0500	0.0000	0.0000	0.1209	0.0333	0.0000	0.0482	0.0548	0.0912	0.1620	1.3383	0.0974	0.1109	0.1516	0.0889	0.1679	7.7078	0.1988	0.0006	0.0000	0.0000	0.0006	0.0000	0.0002	0.0005	0.0005	0.0000	0.0005	0.4030	0.0002	0.0000	0.0000	0.2101	0.0001	0.0000	0.0031	0.0036
AD_Y	331	0.0000	0.0000	0.0000	0.0400	0.0000	0.0333	0.0000	0.0000	0.0333	0.0333	0.2123	0.0333	0.0000	0.0000	0.1167	0.0667	0.0000	0.0474	0.0689	0.0726	0.1727	1.7179	0.0600	0.1532	0.1562	0.0877	0.1930	12.8123	0.2221	0.0000	0.0000	0.0000	0.0006	0.0000	0.0001	0.0000	0.0000	0.0002	0.0004	0.4214	0.0002	0.0000	0.0000	0.2621	0.0001	0.0000	0.0023	0.0018
AD_Y	316	0.1153	0.1227	0.2910	0.1307	0.2739	0.1154	0.0952	0.0760	0.0549	0.2928	0.1703	0.1658	0.0939	0.3167	0.0550	0.0874	0.1083	0.0455	0.0519	0.0632	0.0485	1.3310	0.0903	0.2167	0.0000	0.1111	0.0833	0.0000	0.0000	0.0989	0.0616	0.0770	0.0661	0.0536	0.0724	0.0491	0.0603	0.0441	0.0509	0.0251	0.0278	0.0402	0.0372	0.0089	0.0159	0.0199	0.0116	0.0101
AD_Y	332	0.0500	0.0000	0.0667	0.0333	0.0000	0.0333	0.0333	0.0333	0.0000	0.0333	0.1884	0.0333	0.0000	0.0333	0.1262	0.0000	0.0333	0.0514	0.0667	0.0920	0.1553	1.4819	0.0685	0.1293	0.1508	0.1083	0.1935	9.0147	0.2113	0.0006	0.0000	0.0002	0.0002	0.0000	0.0002	0.0004	0.0003	0.0000	0.0002	0.4102	0.0001	0.0000	0.0001	0.2206	0.0000	0.0001	0.0034	0.0025
AD_Y	342	0.0444	0.0667	0.0000	0.0333	0.0000	0.0417	0.0000	0.0417	0.0467	0.0667	0.1969	0.0444	0.0667	0.0000	0.1146	0.0000	0.0000	0.0615	0.0867	0.0892	0.1532	1.9094	0.1091	0.1851	0.1352	0.1039	0.1800	12.3611	0.2050	0.0004	0.0001	0.0000	0.0004	0.0000	0.0005	0.0000	0.0005	0.0007	0.0001	0.4153	0.0004	0.0001	0.0000	0.2360	0.0000	0.0000	0.0043	0.0020
AD_Y	343	0.0353	0.0000	0.0000	0.0333	0.0000	0.0333	0.0000	0.0333	0.0444	0.1048	0.2359	0.0000	0.0000	0.0000	0.1088	0.0000	0.0333	0.0543	0.0444	0.0947	0.1305	2.0287	0.0830	0.1095	0.1335	0.0886	0.1929	9.1930	0.2256	0.0024	0.0000	0.0000	0.0006	0.0000	0.0003	0.0000	0.0004	0.0004	0.0010	0.4111	0.0000	0.0000	0.0000	0.1846	0.0000	0.0001	0.0039	0.0017
CSA_O	301	0.0961	0.1178	0.2693	0.1002	0.3849	0.0856	0.0770	0.0835	0.0524	0.2451	0.1386	0.1734	0.0922	0.3246	0.0723	0.0852	0.1053	0.0462	0.0525	0.0828	0.0844	1.1651	0.1094	0.1275	0.0852	0.0667	0.1308	6.9667	0.1833	0.0710	0.0766	0.0590	0.0584	0.0760	0.0651	0.0527	0.0521	0.0392	0.0264	0.0616	0.0337	0.0307	0.0300	0.0536	0.0213	0.0228	0.0134	0.0158
CSA_O	302	0.0333	0.0333	0.0000	0.0333	0.0000	0.0000	0.0333	0.0333	0.0333	0.0333	0.2728	0.0667	0.0000	0.0000	0.1064	0.0000	0.0000	0.0536	0.0462	0.0714	0.1629	2.1790	0.0697	0.1438	0.1454	0.0792	0.2083	8.1875	0.2013	0.0008	0.0002	0.0000	0.0003	0.0000	0.0000	0.0002	0.0003	0.0002	0.0002	0.4228	0.0003	0.0000	0.0000	0.2328	0.0000	0.0000	0.0044	0.0020
CSA_O	303	0.0833	0.0667	0.0333	0.0000	0.0000	0.0000	0.0000	0.0000	0.0333	0.0667	0.2670	0.0000	0.0000	0.0000	0.1145	0.0000	0.0333	0.0511	0.0667	0.0837	0.1523	2.0388	0.0467	0.2039	0.1534	0.1287	0.1932	11.3213	0.2833	0.0004	0.0002	0.0002	0.0000	0.0000	0.0000	0.0000	0.0000	0.0006	0.0004	0.4138	0.0000	0.0000	0.0000	0.1845	0.0000	0.0002	0.0028	0.0009
CSA_O	304	0.0963	0.1227	0.3010	0.0962	0.3615	0.0898	0.0923	0.0826	0.0525	0.2505	0.1603	0.1947	0.0781	0.3269	0.0585	0.1132	0.1082	0.0470	0.0494	0.0714	0.0427	2.0269	0.1308	0.2315	0.0333	0.0333	0.1048	3.9000	0.1667	0.0887	0.0761	0.0873	0.0440	0.0675	0.0594	0.0550	0.0561	0.0319	0.0405	0.0328	0.0420	0.0402	0.0302	0.0144	0.0264	0.0279	0.0100	0.0090
CSA_O	317	0.1117	0.1215	0.3075	0.0971	0.3531	0.0948	0.0882	0.0690	0.0526	0.2530	0.1480	0.1896	0.0842	0.3689	0.0627	0.0911	0.1125	0.0452	0.0520	0.0710	0.0831	1.5725	0.1370	0.1926	0.0333	0.0917	0.0667	2.1667	0.3667	0.0918	0.0893	0.0797	0.0529	0.0719	0.0619	0.0566	0.0504	0.0405	0.0386	0.0231	0.0422	0.0363	0.0323	0.0201	0.0196	0.0283	0.0170	0.0100
CSA_O	318	0.0417	0.0333	0.0000	0.0000	0.0000	0.0500	0.0000	0.0444	0.0333	0.0333	0.1818	0.0000	0.0000	0.0333	0.1142	0.0000	0.0000	0.0510	0.0738	0.0630	0.1761	1.8746	0.0833	0.1408	0.1207	0.1040	0.1690	5.1192	0.1821	0.0004	0.0001	0.0000	0.0000	0.0000	0.0002	0.0000	0.0003	0.0001	0.0002	0.4393	0.0000	0.0000	0.0001	0.2908	0.0000	0.0000	0.0032	0.0014
CSA_O	333	0.0333	0.0000	0.0000	0.0333	0.0000	0.0500	0.0333	0.0000	0.0333	0.0889	0.2447	0.0000	0.0000	0.0000	0.0998	0.0000	0.0000	0.0518	0.0593	0.0767	0.1217	1.9812	0.0550	0.2049	0.1466	0.0885	0.1938	8.8836	0.2192	0.0007	0.0000	0.0000	0.0001	0.0000	0.0003	0.0001	0.0000	0.0001	0.0004	0.4160	0.0000	0.0000	0.0000	0.2300	0.0000	0.0000	0.0056	0.0013
CSA_O	320	0.0333	0.0333	0.0000	0.0333	0.0000	0.0000	0.0333	0.0000	0.0444	0.1833	0.2688	0.0500	0.0000	0.0000	0.1062	0.0000	0.0000	0.0404	0.0683	0.0672	0.1596	1.5551	0.1087	0.1549	0.1610	0.0908	0.2140	9.4275	0.1900	0.0003	0.0001	0.0000	0.0005	0.0000	0.0000	0.0003	0.0000	0.0004	0.0003	0.4106	0.0003	0.0000	0.0000	0.2079	0.0000	0.0000	0.0043	0.0026
CSA_Y	301	0.1185	0.1192	0.2977	0.1174	0.4019	0.1045	0.0896	0.0837	0.0522	0.2507	0.1243	0.1816	0.1051	0.2880	0.0544	0.0868	0.1147	0.0459	0.0512	0.0702	0.0640	2.0137	0.1183	0.2109	0.0000	0.1556	0.1400	0.0000	0.1533	0.0707	0.0914	0.0627	0.0892	0.0784	0.0653	0.0678	0.0483	0.0594	0.0304	0.0194	0.0470	0.0218	0.0184	0.0190	0.0366	0.0239	0.0172	0.0175
CSA_Y	317	0.0467	0.0500	0.0000	0.0333	0.0000	0.0333	0.0333	0.0667	0.0333	0.0400	0.2203	0.0000	0.0000	0.0000	0.1334	0.0000	0.0000	0.0568	0.0708	0.0708	0.1656	2.2536	0.0617	0.1673	0.1534	0.1074	0.2035	12.9943	0.1973	0.0007	0.0003	0.0000	0.0007	0.0000	0.0001	0.0001	0.0001	0.0003	0.0007	0.4167	0.0000	0.0000	0.0000	0.2454	0.0000	0.0000	0.0059	0.0022
CSA_Y	302	0.1077	0.1232	0.3231	0.0938	0.4218	0.0913	0.0919	0.0745	0.0577	0.2684	0.1438	0.1911	0.0769	0.3580	0.0636	0.0946	0.1015	0.0444	0.0577	0.0794	0.0500	0.8933	0.1211	0.2032	0.2000	0.0444	0.1429	0.0000	0.0000	0.0722	0.0926	0.0780	0.0549	0.0780	0.0615	0.0556	0.0531	0.0442	0.0301	0.0239	0.0476	0.0410	0.0318	0.0155	0.0264	0.0271	0.0151	0.0106
CSA_Y	318	0.0000	0.0000	0.0000	0.0000	0.0000	0.0333	0.0333	0.0000	0.0333	0.0333	0.2447	0.0000	0.0000	0.0000	0.0969	0.0000	0.0500	0.0638	0.0896	0.0725	0.1546	1.7739	0.0623	0.1392	0.1195	0.1063	0.2164	7.7204	0.2161	0.0000	0.0000	0.0000	0.0000	0.0000	0.0004	0.0005	0.0000	0.0004	0.0001	0.4153	0.0000	0.0000	0.0000	0.1912	0.0000	0.0002	0.0042	0.0019
CSA_Y	303	0.0333	0.0000	0.0000	0.0333	0.0000	0.0000	0.0333	0.0500	0.0667	0.0333	0.2354	0.0000	0.0000	0.0000	0.1162	0.0000	0.0500	0.0550	0.0583	0.0874	0.1563	2.1683	0.0955	0.1845	0.1351	0.1216	0.1992	11.1877	0.2341	0.0002	0.0000	0.0000	0.0002	0.0000	0.0000	0.0002	0.0009	0.0002	0.0005	0.4242	0.0000	0.0000	0.0000	0.2468	0.0000	0.0003	0.0061	0.0012
CSA_Y	319	0.1332	0.1255	0.3375	0.1039	0.4130	0.1094	0.0883	0.1071	0.0571	0.2205	0.1452	0.1765	0.1002	0.2377	0.0644	0.0838	0.1377	0.0468	0.0484	0.0824	0.0601	1.5236	0.1023	0.1772	0.1333	0.1222	0.1778	0.0000	0.1667	0.0723	0.0791	0.1060	0.0793	0.0467	0.0513	0.0621	0.0970	0.0571	0.0260	0.0281	0.0379	0.0156	0.0098	0.0253	0.0311	0.0098	0.0138	0.0160
CSA_Y	304	0.0333	0.0000	0.0000	0.0333	0.0000	0.0000	0.0000	0.0000	0.1000	0.0500	0.2424	0.0000	0.0000	0.0000	0.1148	0.0000	0.0333	0.0708	0.0708	0.0815	0.1283	2.2990	0.0612	0.1760	0.1467	0.0737	0.2091	10.7020	0.2150	0.0010	0.0000	0.0000	0.0002	0.0000	0.0000	0.0000	0.0000	0.0002	0.0003	0.4125	0.0000	0.0000	0.0000	0.2081	0.0000	0.0002	0.0039	0.0013
CSA_Y	320	0.0333	0.0000	0.0333	0.0667	0.0000	0.0000	0.0417	0.0444	0.0333	0.0833	0.2276	0.0500	0.0000	0.0000	0.1257	0.0500	0.0000	0.0583	0.0725	0.0766	0.1768	2.1052	0.0767	0.1440	0.1443	0.1069	0.2036	11.4545	0.1741	0.0006	0.0000	0.0001	0.0002	0.0000	0.0000	0.0005	0.0004	0.0002	0.0002	0.4167	0.0002	0.0000	0.0000	0.2340	0.0002	0.0000	0.0055	0.0029
CSA_Y	333	0.0361	0.0333	0.0333	0.0333	0.0000	0.0333	0.0333	0.0333	0.0333	0.0417	0.2495	0.0667	0.0000	0.0000	0.1132	0.0000	0.0667	0.0552	0.0583	0.0690	0.1592	2.3260	0.0547	0.1843	0.1348	0.1056	0.1912	8.1218	0.2095	0.0017	0.0004	0.0001	0.0004	0.0000	0.0006	0.0004	0.0004	0.0001	0.0006	0.4257	0.0001	0.0000	0.0000	0.2405	0.0000	0.0001	0.0050	0.0017
CSA_Y	334	0.0833	0.0000	0.0000	0.0333	0.0000	0.0000	0.0333	0.0000	0.0333	0.0333	0.1888	0.0333	0.0000	0.0000	0.1064	0.0000	0.0000	0.0591	0.0556	0.0699	0.1338	1.8185	0.0792	0.1489	0.1304	0.1153	0.2049	11.1602	0.2169	0.0002	0.0000	0.0000	0.0001	0.0000	0.0000	0.0001	0.0000	0.0001	0.0004	0.4295	0.0002	0.0000	0.0000	0.2620	0.0000	0.0000	0.0031	0.0012
NEB_O	336	0.0429	0.0333	0.0000	0.0333	0.0000	0.0333	0.0500	0.0000	0.0333	0.0333	0.2779	0.0000	0.0000	0.0000	0.1191	0.0000	0.0333	0.0650	0.0681	0.0849	0.1440	2.0769	0.0846	0.1454	0.1602	0.0892	0.2144	11.3910	0.1892	0.0012	0.0002	0.0000	0.0003	0.0000	0.0002	0.0003	0.0000	0.0007	0.0003	0.4060	0.0000	0.0000	0.0000	0.2165	0.0000	0.0002	0.0034	0.0040
NEB_O	337	0.0444	0.0000	0.0000	0.0000	0.0000	0.0333	0.0333	0.0000	0.0000	0.0556	0.2628	0.0500	0.0000	0.0000	0.1033	0.0000	0.0000	0.0505	0.0444	0.0850	0.1388	2.0324	0.0732	0.1324	0.1546	0.0907	0.1857	13.2019	0.2199	0.0010	0.0000	0.0000	0.0000	0.0000	0.0002	0.0003	0.0000	0.0000	0.0005	0.4058	0.0003	0.0000	0.0000	0.2046	0.0000	0.0000	0.0060	0.0015
NEB_O	322	0.0333	0.0500	0.0000	0.0333	0.0000	0.0000	0.0333	0.0429	0.0000	0.0667	0.2585	0.0000	0.0000	0.0000	0.0872	0.0000	0.0000	0.0572	0.0697	0.0865	0.1727	2.0920	0.0629	0.1718	0.1245	0.1125	0.1594	10.7090	0.2470	0.0002	0.0004	0.0000	0.0008	0.0000	0.0000	0.0002	0.0015	0.0000	0.0002	0.4368	0.0000	0.0000	0.0000	0.2622	0.0000	0.0000	0.0110	0.0023
NEB_O	323	0.1025	0.1257	0.3141	0.1030	0.3408	0.0777	0.0881	0.0624	0.0571	0.2420	0.1790	0.1674	0.0903	0.4014	0.0638	0.0824	0.0956	0.0459	0.0514	0.0810	0.0667	1.4850	0.1351	0.2056	0.0500	0.0667	0.1667	0.0000	0.0000	0.0784	0.0805	0.0764	0.0445	0.0827	0.0590	0.0466	0.0384	0.0346	0.0346	0.0237	0.0256	0.0781	0.0573	0.0153	0.0182	0.0337	0.0123	0.0077
NEB_O	305	0.1249	0.1376	0.3244	0.0930	0.3074	0.0962	0.0901	0.0856	0.0541	0.2808	0.1751	0.1764	0.0880	0.3741	0.0614	0.0936	0.0969	0.0474	0.0467	0.0717	0.0733	0.9697	0.1195	0.1596	0.1000	0.1000	0.2333	0.0000	0.2333	0.1010	0.0693	0.0999	0.0300	0.0415	0.0448	0.0453	0.0862	0.0258	0.0593	0.0350	0.0274	0.0422	0.0505	0.0136	0.0149	0.0168	0.0102	0.0050
NEB_O	306	0.1000	0.0333	0.0000	0.0333	0.0000	0.0000	0.0000	0.0000	0.0444	0.0000	0.2821	0.0000	0.0000	0.0000	0.1064	0.0000	0.0333	0.0489	0.0741	0.0664	0.1513	2.3730	0.0514	0.1500	0.1386	0.1227	0.1869	6.4764	0.2313	0.0002	0.0004	0.0000	0.0008	0.0000	0.0000	0.0000	0.0000	0.0006	0.0000	0.4128	0.0000	0.0000	0.0000	0.2034	0.0000	0.0002	0.0030	0.0018
NEB_O	324	0.0394	0.0667	0.0000	0.0417	0.0000	0.0333	0.0000	0.0444	0.0000	0.0667	0.2792	0.0333	0.0000	0.0000	0.1018	0.0000	0.0000	0.0609	0.0733	0.0801	0.1500	2.0823	0.0707	0.1475	0.1433	0.0825	0.2043	9.5062	0.1934	0.0018	0.0002	0.0000	0.0007	0.0000	0.0008	0.0000	0.0005	0.0000	0.0005	0.4132	0.0002	0.0000	0.0000	0.2277	0.0000	0.0000	0.0077	0.0025
NEB_O	307	0.0000	0.0667	0.0000	0.0333	0.0000	0.0000	0.0417	0.0500	0.0333	0.0333	0.2662	0.0333	0.0000	0.0000	0.0934	0.0000	0.0000	0.0547	0.0643	0.0626	0.1260	1.3544	0.0778	0.0920	0.1373	0.1009	0.2125	6.3367	0.2082	0.0000	0.0002	0.0000	0.0006	0.0000	0.0000	0.0005	0.0002	0.0002	0.0005	0.4170	0.0002	0.0000	0.0000	0.2266	0.0000	0.0000	0.0046	0.0016
NEB_Y	305	0.0444	0.0667	0.0000	0.0333	0.0000	0.0000	0.0333	0.0500	0.0500	0.0500	0.2388	0.0667	0.0000	0.0000	0.1059	0.0000	0.0000	0.0463	0.0593	0.0718	0.1434	2.1436	0.0807	0.1401	0.1468	0.0942	0.1872	11.2745	0.2314	0.0008	0.0003	0.0000	0.0003	0.0000	0.0000	0.0001	0.0006	0.0003	0.0003	0.4236	0.0003	0.0000	0.0000	0.2281	0.0000	0.0000	0.0050	0.0025
NEB_Y	322	0.0833	0.1123	0.2733	0.0856	0.3861	0.0907	0.0870	0.0774	0.0583	0.2541	0.1384	0.1716	0.0939	0.3193	0.0731	0.0836	0.1086	0.0453	0.0557	0.0928	0.0636	1.1801	0.0977	0.1922	0.0333	0.0000	0.1000	0.0000	0.1500	0.0779	0.0851	0.0604	0.0580	0.0693	0.0598	0.0634	0.0397	0.0477	0.0398	0.0360	0.0469	0.0174	0.0178	0.0280	0.0257	0.0232	0.0157	0.0148
NEB_Y	306	0.0000	0.0667	0.0000	0.0500	0.0000	0.0333	0.0389	0.0889	0.0000	0.0667	0.3477	0.0333	0.0000	0.0000	0.0987	0.0000	0.0000	0.0542	0.0400	0.0754	0.1412	1.4939	0.0600	0.1489	0.1217	0.0769	0.2027	9.0337	0.2452	0.0000	0.0004	0.0000	0.0004	0.0000	0.0002	0.0021	0.0005	0.0000	0.0002	0.4151	0.0002	0.0000	0.0000	0.1983	0.0000	0.0000	0.0042	0.0009
NEB_Y	323	0.0378	0.0667	0.0000	0.0333	0.0000	0.0333	0.0333	0.0556	0.0000	0.0933	0.2581	0.0000	0.0000	0.0000	0.1187	0.0000	0.0000	0.0578	0.0821	0.0841	0.1425	1.8874	0.0721	0.1463	0.1490	0.0959	0.1952	7.5871	0.1965	0.0022	0.0001	0.0000	0.0004	0.0000	0.0003	0.0001	0.0004	0.0000	0.0007	0.4010	0.0000	0.0000	0.0000	0.2101	0.0000	0.0000	0.0045	0.0019
NEB_Y	307	0.0000	0.0000	0.0000	0.0333	0.0000	0.0000	0.0333	0.0000	0.0000	0.0333	0.2127	0.0000	0.0000	0.0000	0.1009	0.0000	0.0000	0.0458	0.0571	0.0603	0.1355	1.5416	0.0767	0.1321	0.1329	0.1132	0.1924	8.8579	0.1821	0.0000	0.0000	0.0000	0.0001	0.0000	0.0000	0.0001	0.0000	0.0000	0.0003	0.4282	0.0000	0.0000	0.0000	0.2619	0.0000	0.0000	0.0060	0.0015
NEB_Y	324	0.0433	0.0000	0.0333	0.0556	0.0000	0.0333	0.0400	0.0444	0.0500	0.0417	0.2743	0.0667	0.0000	0.0000	0.1066	0.0000	0.0667	0.0603	0.0596	0.0885	0.1504	1.7328	0.0745	0.1739	0.1412	0.1484	0.1945	8.2128	0.2155	0.0015	0.0000	0.0002	0.0005	0.0000	0.0002	0.0008	0.0005	0.0006	0.0006	0.4209	0.0002	0.0000	0.0000	0.2378	0.0000	0.0002	0.0079	0.0029
NEB_Y	322	0.1224	0.1140	0.2934	0.0892	0.3260	0.0999	0.0817	0.0681	0.0643	0.2569	0.1380	0.1634	0.1123	0.3525	0.0779	0.0909	0.1050	0.0415	0.0517	0.0843	0.0657	1.0267	0.0833	0.1556	0.0000	0.0333	0.1333	0.0000	0.1600	0.0884	0.0670	0.0790	0.0510	0.0751	0.0658	0.0539	0.0507	0.0404	0.0373	0.0176	0.0336	0.0554	0.0426	0.0175	0.0235	0.0281	0.0106	0.0137
NEB_Y	338	0.0333	0.0000	0.0000	0.0333	0.0000	0.0000	0.0333	0.0333	0.0000	0.0667	0.2199	0.0000	0.0000	0.0000	0.1245	0.0000	0.0000	0.0595	0.0467	0.0585	0.1431	1.8773	0.0515	0.1347	0.1205	0.0961	0.1900	6.1765	0.2071	0.0001	0.0000	0.0000	0.0004	0.0000	0.0000	0.0001	0.0001	0.0000	0.0004	0.4207	0.0000	0.0000	0.0000	0.2557	0.0000	0.0000	0.0044	0.0018
NEB_Y	336	0.1199	0.1423	0.2786	0.0938	0.4234	0.0930	0.0822	0.0707	0.0573	0.2516	0.1568	0.1731	0.0765	0.2671	0.0597	0.0881	0.1051	0.0449	0.0475	0.0627	0.0533	0.7991	0.0958	0.2053	0.0000	0.1000	0.0667	0.0000	0.1333	0.0578	0.1305	0.0577	0.0901	0.0591	0.0470	0.0608	0.0471	0.0877	0.0289	0.0234	0.0367	0.0214	0.0200	0.0196	0.0275	0.0152	0.0221	0.0173
NEB_Y	337	0.1154	0.1121	0.2554	0.1016	0.3573	0.0925	0.0829	0.0749	0.0589	0.2517	0.1465	0.1687	0.0874	0.3558	0.0571	0.0851	0.1053	0.0428	0.0530	0.0854	0.0685	0.9833	0.1388	0.2072	0.0444	0.0778	0.1333	0.0000	0.1667	0.0774	0.0946	0.0592	0.0794	0.0680	0.0636	0.0550	0.0458	0.0701	0.0317	0.0270	0.0343	0.0359	0.0315	0.0201	0.0207	0.0175	0.0189	0.0134
WT_A	101	0.0467	0.0333	0.0000	0.0000	0.0000	0.0333	0.0667	0.0333	0.0333	0.0500	0.2399	0.0000	0.0000	0.0000	0.1053	0.0000	0.0333	0.0462	0.0524	0.0818	0.1353	0.9414	0.0836	0.1652	0.1360	0.1090	0.1903	8.7986	0.2299	0.0009	0.0004	0.0000	0.0000	0.0000	0.0002	0.0004	0.0020	0.0005	0.0004	0.4196	0.0000	0.0000	0.0000	0.2190	0.0000	0.0004	0.0078	0.0012
WT_A	103	0.0333	0.0333	0.0000	0.0333	0.0000	0.0333	0.0000	0.0333	0.1000	0.0778	0.2626	0.0333	0.0000	0.0000	0.0983	0.0000	0.0000	0.0574	0.0524	0.0669	0.1308	1.0675	0.0739	0.1778	0.1313	0.1018	0.1854	8.3521	0.2093	0.0012	0.0002	0.0000	0.0008	0.0000	0.0002	0.0000	0.0002	0.0002	0.0006	0.4082	0.0002	0.0000	0.0000	0.2051	0.0000	0.0000	0.0097	0.0015
WT_A	102	0.0333	0.0444	0.0000	0.0333	0.0000	0.0667	0.0000	0.0333	0.0000	0.0750	0.2353	0.0333	0.0000	0.0000	0.0966	0.0333	0.0000	0.0595	0.0490	0.0614	0.1137	1.1627	0.0429	0.1569	0.1223	0.0748	0.1570	5.5922	0.1818	0.0008	0.0004	0.0000	0.0003	0.0000	0.0003	0.0000	0.0001	0.0000	0.0005	0.4224	0.0001	0.0000	0.0000	0.2180	0.0001	0.0000	0.0019	0.0043
WT_A	105	0.0333	0.0333	0.0000	0.0333	0.0000	0.0000	0.0333	0.0333	0.0333	0.0000	0.1840	0.0333	0.0000	0.0000	0.1087	0.0000	0.0000	0.0516	0.0470	0.0718	0.1649	1.1631	0.0905	0.1376	0.1464	0.1064	0.1655	8.3044	0.1500	0.0001	0.0003	0.0000	0.0003	0.0000	0.0000	0.0001	0.0001	0.0002	0.0000	0.4375	0.0002	0.0000	0.0000	0.3083	0.0000	0.0000	0.0035	0.0025
WT_A	118	0.0333	0.0333	0.0000	0.0333	0.0000	0.0000	0.0000	0.0333	0.0513	0.0000	0.2909	0.0000	0.0000	0.0000	0.0944	0.0333	0.0000	0.0615	0.0417	0.0812	0.1232	1.1686	0.0667	0.1833	0.1384	0.0667	0.1889	9.0923	0.1817	0.0033	0.0005	0.0000	0.0005	0.0000	0.0000	0.0000	0.0003	0.0033	0.0000	0.4190	0.0000	0.0000	0.0000	0.1854	0.0003	0.0000	0.0033	0.0010
WT_A	121	0.0333	0.0000	0.0000	0.0000	0.0000	0.0333	0.0000	0.0333	0.0000	0.1444	0.2940	0.0000	0.0000	0.0000	0.0976	0.0000	0.0000	0.0396	0.0333	0.0703	0.0667	1.5890	0.0400	0.2000	0.1255	0.0877	0.1672	12.3992	0.2639	0.0010	0.0000	0.0000	0.0000	0.0000	0.0005	0.0000	0.0005	0.0000	0.0015	0.4011	0.0000	0.0000	0.0000	0.2115	0.0000	0.0000	0.0081	0.0005
WT_A	122	0.0333	0.0000	0.0000	0.0333	0.0000	0.0667	0.0444	0.0333	0.0333	0.1000	0.2654	0.0000	0.0000	0.0000	0.1323	0.0000	0.0000	0.0643	0.0689	0.0801	0.1606	1.4900	0.0725	0.1383	0.1858	0.1009	0.1868	10.5960	0.1667	0.0002	0.0000	0.0000	0.0004	0.0000	0.0002	0.0007	0.0004	0.0002	0.0004	0.3930	0.0000	0.0000	0.0000	0.2206	0.0000	0.0000	0.0061	0.0033
WT_A	119	0.0417	0.0000	0.0000	0.0333	0.0000	0.0000	0.0000	0.0000	0.0333	0.0500	0.2274	0.0000	0.0000	0.0000	0.1248	0.0000	0.0000	0.0635	0.0727	0.0693	0.1462	1.5587	0.0375	0.1438	0.1504	0.0995	0.1751	8.5299	0.2000	0.0009	0.0000	0.0000	0.0002	0.0000	0.0000	0.0000	0.0000	0.0004	0.0004	0.3889	0.0000	0.0000	0.0000	0.2046	0.0000	0.0000	0.0046	0.0024
WT_O	118	0.0890	0.1201	0.2412	0.0890	0.3218	0.1030	0.0836	0.0806	0.0519	0.2666	0.1621	0.1755	0.0950	0.2546	0.0937	0.0718	0.1484	0.0486	0.0527	0.0719	0.1004	1.3903	0.1121	0.1977	0.1095	0.0808	0.2100	1.7455	0.0333	0.0552	0.0663	0.0484	0.0540	0.0373	0.0398	0.0528	0.0401	0.0317	0.0314	0.1182	0.0276	0.0119	0.0118	0.0826	0.0202	0.0094	0.0189	0.0123
WT_O	110	0.0481	0.0333	0.0000	0.0367	0.0000	0.0000	0.0333	0.0333	0.0333	0.0333	0.2523	0.0000	0.0000	0.0000	0.1110	0.0000	0.0000	0.0470	0.0619	0.0829	0.1519	1.4270	0.0848	0.1267	0.1366	0.0894	0.1713	9.3380	0.2259	0.0012	0.0003	0.0000	0.0014	0.0000	0.0000	0.0006	0.0008	0.0003	0.0003	0.4185	0.0000	0.0000	0.0000	0.2073	0.0000	0.0000	0.0030	0.0010
WT_O	120	0.1015	0.1013	0.2787	0.1126	0.3286	0.0805	0.0884	0.0700	0.0545	0.2944	0.1826	0.1610	0.1049	0.3051	0.0632	0.0799	0.1112	0.0462	0.0525	0.0894	0.0657	1.7415	0.1066	0.2727	0.1333	0.1111	0.1296	0.0000	0.2000	0.1012	0.0497	0.0970	0.0529	0.0382	0.0392	0.0445	0.0484	0.0361	0.0622	0.0407	0.0239	0.0369	0.0255	0.0202	0.0135	0.0188	0.0116	0.0083
WT_O	119	0.0333	0.0333	0.0000	0.0000	0.0333	0.0333	0.0667	0.0000	0.0333	0.1000	0.2586	0.0000	0.0000	0.0000	0.1295	0.0000	0.0000	0.0813	0.0833	0.0791	0.1549	2.9150	0.0712	0.1285	0.1525	0.0709	0.1816	13.2230	0.1907	0.0004	0.0002	0.0000	0.0000	0.0002	0.0002	0.0002	0.0000	0.0007	0.0002	0.3769	0.0000	0.0000	0.0000	0.1692	0.0000	0.0000	0.0035	0.0018
WT_O	110	0.1008	0.1075	0.2799	0.1213	0.2859	0.0907	0.0896	0.0829	0.0526	0.2912	0.1556	0.1720	0.0780	0.3387	0.0538	0.0785	0.1219	0.0444	0.0439	0.0676	0.0525	1.2262	0.0778	0.2144	0.0333	0.1000	0.1792	0.0000	0.1833	0.0612	0.0728	0.0918	0.0646	0.0703	0.0587	0.0639	0.0621	0.0346	0.0301	0.0235	0.0532	0.0295	0.0315	0.0119	0.0302	0.0224	0.0055	0.0113
WT_O	116	0.0365	0.0000	0.0667	0.0333	0.0000	0.0333	0.0400	0.0485	0.0333	0.0667	0.2723	0.0000	0.0000	0.0000	0.0918	0.0333	0.0000	0.0572	0.0389	0.0854	0.1345	1.7103	0.0501	0.1872	0.1216	0.1078	0.1996	7.1182	0.2019	0.0035	0.0000	0.0003	0.0012	0.0000	0.0014	0.0008	0.0019	0.0008	0.0003	0.4213	0.0000	0.0000	0.0000	0.1690	0.0002	0.0000	0.0113	0.0010
WT_O	115	0.0333	0.0000	0.0000	0.0333	0.0000	0.1333	0.0000	0.0000	0.0333	0.1667	0.1906	0.0333	0.0000	0.0000	0.1021	0.0000	0.0000	0.0548	0.0513	0.0695	0.1325	1.9042	0.0500	0.1164	0.0981	0.1294	0.1539	8.1977	0.1800	0.0003	0.0000	0.0000	0.0004	0.0000	0.0001	0.0000	0.0000	0.0002	0.0004	0.4479	0.0001	0.0000	0.0000	0.2357	0.0000	0.0000	0.0066	0.0012
WT_O	114	0.0333	0.0444	0.0333	0.0333	0.0000	0.0000	0.0333	0.0000	0.0333	0.0333	0.2220	0.0000	0.0000	0.0000	0.0965	0.0000	0.0333	0.0759	0.0600	0.0577	0.1482	2.2782	0.0628	0.2014	0.1411	0.1085	0.1780	8.2955	0.2071	0.0002	0.0010	0.0002	0.0003	0.0000	0.0000	0.0005	0.0000	0.0002	0.0002	0.4112	0.0000	0.0000	0.0000	0.1994	0.0000	0.0007	0.0061	0.0017
WT_Y	110	0.0467	0.0333	0.0000	0.0333	0.0000	0.0000	0.0417	0.0667	0.0333	0.0333	0.2217	0.0333	0.0000	0.0333	0.1024	0.0000	0.0000	0.0438	0.0667	0.0610	0.1292	1.4777	0.0638	0.1245	0.1230	0.0877	0.1781	10.9069	0.1751	0.0006	0.0001	0.0000	0.0004	0.0000	0.0000	0.0004	0.0001	0.0001	0.0002	0.4188	0.0001	0.0000	0.0001	0.2259	0.0000	0.0000	0.0036	0.0026
WT_Y	120	0.0333	0.0000	0.0000	0.0667	0.0333	0.0333	0.0333	0.0500	0.0333	0.1000	0.2205	0.0667	0.0000	0.0000	0.1022	0.0000	0.0333	0.0532	0.0690	0.0668	0.1340	1.4145	0.0652	0.1025	0.1179	0.0718	0.1816	10.7597	0.1712	0.0002	0.0000	0.0000	0.0002	0.0001	0.0001	0.0004	0.0004	0.0001	0.0001	0.4154	0.0001	0.0000	0.0000	0.2252	0.0000	0.0001	0.0042	0.0031
WT_Y	118	0.0750	0.0000	0.0000	0.0333	0.1000	0.0000	0.0417	0.0333	0.0333	0.0500	0.3250	0.0000	0.0000	0.0000	0.1116	0.0000	0.0667	0.0402	0.0822	0.0840	0.1434	1.5089	0.0825	0.1500	0.1494	0.0973	0.1857	12.9320	0.2148	0.0007	0.0000	0.0000	0.0012	0.0002	0.0000	0.0007	0.0002	0.0002	0.0003	0.4184	0.0000	0.0000	0.0000	0.2253	0.0000	0.0002	0.0050	0.0026
WT_Y	100	0.0733	0.0000	0.0333	0.0333	0.0000	0.0000	0.0333	0.0444	0.0500	0.0417	0.2417	0.0000	0.0000	0.0667	0.1219	0.0000	0.0000	0.0576	0.0533	0.1071	0.1472	2.4259	0.0813	0.1511	0.1350	0.0978	0.1858	17.9757	0.2309	0.0011	0.0000	0.0002	0.0008	0.0000	0.0000	0.0006	0.0006	0.0004	0.0008	0.3960	0.0000	0.0000	0.0002	0.1656	0.0000	0.0000	0.0023	0.0011
WT_Y	119	0.1178	0.1164	0.2385	0.0974	0.2836	0.1030	0.0859	0.0814	0.0571	0.3057	0.2013	0.1825	0.1138	0.3470	0.0660	0.0881	0.1256	0.0479	0.0514	0.0811	0.0597	1.5326	0.1280	0.2000	0.0333	0.0872	0.1952	0.0000	0.1333	0.1079	0.0735	0.0553	0.0764	0.0408	0.0581	0.0544	0.0450	0.0504	0.0596	0.0389	0.0280	0.0200	0.0260	0.0177	0.0225	0.0135	0.0145	0.0147
WT_Y	114	0.0389	0.0000	0.0333	0.0333	0.0333	0.0444	0.0455	0.0667	0.0400	0.0762	0.2403	0.0333	0.0000	0.0667	0.1224	0.0333	0.0333	0.0578	0.0500	0.1062	0.1504	1.6886	0.1179	0.1458	0.1383	0.0965	0.1899	12.9539	0.2451	0.0017	0.0000	0.0001	0.0007	0.0001	0.0009	0.0016	0.0009	0.0007	0.0010	0.4049	0.0009	0.0000	0.0001	0.1635	0.0001	0.0001	0.0049	0.0015
WT_Y	115	0.0619	0.0000	0.0000	0.0417	0.0000	0.0381	0.0333	0.0556	0.0333	0.1667	0.2571	0.0667	0.0000	0.0000	0.1174	0.0333	0.0333	0.0567	0.0783	0.0807	0.1502	1.3726	0.0682	0.1887	0.1339	0.1144	0.1904	6.3815	0.2444	0.0008	0.0000	0.0000	0.0005	0.0000	0.0008	0.0002	0.0004	0.0001	0.0001	0.4245	0.0001	0.0000	0.0000	0.2344	0.0004	0.0001	0.0067	0.0027
WT_Y	116	0.0500	0.0333	0.0000	0.0467	0.0333	0.0500	0.0000	0.0417	0.0333	0.1000	0.2112	0.1000	0.0000	0.0333	0.1395	0.0333	0.0000	0.0701	0.0519	0.1001	0.1537	2.6837	0.0859	0.1422	0.1477	0.1397	0.1645	8.3274	0.2104	0.0004	0.0004	0.0000	0.0009	0.0002	0.0004	0.0000	0.0007	0.0002	0.0002	0.3999	0.0004	0.0000	0.0002	0.2069	0.0002	0.0000	0.0053	0.0016
XL_O	339	0.0333	0.0500	0.0000	0.0333	0.0000	0.0000	0.0333	0.0500	0.0333	0.0333	0.2758	0.0333	0.0000	0.0000	0.0940	0.0000	0.0000	0.0429	0.0667	0.0821	0.1232	2.1641	0.0960	0.1979	0.1354	0.1224	0.2185	11.1355	0.2272	0.0003	0.0007	0.0000	0.0003	0.0000	0.0000	0.0002	0.0003	0.0002	0.0005	0.4188	0.0003	0.0000	0.0000	0.2158	0.0000	0.0000	0.0024	0.0014
XL_O	341	0.0333	0.0000	0.0333	0.0333	0.1000	0.0333	0.0500	0.0600	0.0333	0.0333	0.2428	0.0000	0.0000	0.0000	0.1258	0.0000	0.0333	0.0649	0.0476	0.0741	0.1588	2.3181	0.0655	0.1620	0.1530	0.0917	0.1828	13.5694	0.2074	0.0007	0.0000	0.0002	0.0005	0.0002	0.0002	0.0003	0.0009	0.0002	0.0005	0.4016	0.0000	0.0000	0.0000	0.2152	0.0000	0.0002	0.0066	0.0012
XL_O	309	0.0333	0.0000	0.0000	0.0333	0.0333	0.0333	0.0500	0.0333	0.0000	0.0500	0.2228	0.0000	0.0000	0.0000	0.1168	0.0000	0.0333	0.0623	0.0729	0.0859	0.1443	2.1123	0.0706	0.1539	0.1341	0.1079	0.1901	8.8721	0.2117	0.0001	0.0000	0.0000	0.0003	0.0001	0.0001	0.0003	0.0011	0.0000	0.0003	0.4049	0.0000	0.0000	0.0000	0.2265	0.0000	0.0004	0.0051	0.0021
XL_O	311	0.0452	0.0000	0.0333	0.0417	0.0000	0.0000	0.1000	0.0444	0.0667	0.0667	0.2713	0.0000	0.0000	0.0000	0.1197	0.0333	0.0333	0.0586	0.0727	0.0884	0.1639	1.8255	0.0821	0.2032	0.1354	0.0828	0.1755	13.4006	0.1814	0.0025	0.0000	0.0004	0.0007	0.0000	0.0000	0.0002	0.0005	0.0002	0.0004	0.4152	0.0000	0.0000	0.0000	0.1996	0.0002	0.0002	0.0103	0.0020
XL_O	312	0.0389	0.0000	0.0000	0.0000	0.0000	0.0333	0.0333	0.0556	0.0333	0.1111	0.2601	0.0000	0.0000	0.0000	0.1082	0.0000	0.0000	0.0515	0.0778	0.0831	0.1417	2.0468	0.0694	0.1493	0.1506	0.0807	0.1898	13.8327	0.2228	0.0010	0.0000	0.0000	0.0000	0.0000	0.0002	0.0007	0.0005	0.0003	0.0005	0.4155	0.0000	0.0000	0.0000	0.2088	0.0000	0.0000	0.0037	0.0020
XL_O	325	0.0429	0.0000	0.0000	0.0389	0.0333	0.0333	0.0333	0.0333	0.0333	0.0444	0.2682	0.0000	0.0000	0.0000	0.1130	0.0333	0.0333	0.0486	0.0772	0.0782	0.1229	2.1924	0.0719	0.1491	0.1529	0.0886	0.2040	9.5989	0.2026	0.0023	0.0000	0.0000	0.0010	0.0002	0.0005	0.0003	0.0007	0.0002	0.0005	0.4138	0.0000	0.0000	0.0000	0.2248	0.0002	0.0002	0.0058	0.0031
XL_O	326	0.0995	0.1255	0.2930	0.1025	0.3801	0.0903	0.0916	0.0740	0.0523	0.2771	0.1536	0.1892	0.0750	0.3825	0.0604	0.1009	0.0969	0.0453	0.0481	0.0661	0.0646	2.0612	0.1053	0.2400	0.0333	0.0000	0.1667	3.2667	0.0667	0.0751	0.0939	0.0693	0.0504	0.0879	0.0577	0.0623	0.0495	0.0378	0.0349	0.0202	0.0523	0.0406	0.0384	0.0144	0.0222	0.0309	0.0152	0.0095
XL_O	327	0.1063	0.1220	0.2423	0.0775	0.3461	0.0833	0.0948	0.0715	0.0527	0.3038	0.1925	0.1758	0.0893	0.3216	0.0536	0.0844	0.1178	0.0395	0.0510	0.0714	0.0611	1.4025	0.0941	0.2167	0.0000	0.0667	0.0889	0.0000	0.0000	0.1079	0.0672	0.0899	0.0285	0.0461	0.0394	0.0495	0.0618	0.0232	0.0670	0.0306	0.0327	0.0382	0.0355	0.0125	0.0184	0.0177	0.0082	0.0054
XL_Y	309	0.0000	0.0000	0.0333	0.0000	0.0000	0.1000	0.0000	0.0370	0.0000	0.0000	0.2740	0.0333	0.0000	0.0000	0.1009	0.0000	0.0000	0.0433	0.0625	0.0713	0.1294	2.0792	0.1111	0.2140	0.1347	0.1138	0.1963	18.7838	0.2066	0.0000	0.0000	0.0002	0.0000	0.0000	0.0002	0.0000	0.0016	0.0000	0.0000	0.4131	0.0002	0.0000	0.0000	0.2225	0.0000	0.0000	0.0073	0.0015
XL_Y	325	0.0333	0.0667	0.0000	0.0333	0.0000	0.0000	0.0333	0.0500	0.0333	0.0500	0.2316	0.0667	0.0000	0.0000	0.1098	0.0000	0.0333	0.0483	0.0702	0.0698	0.1309	2.0200	0.0545	0.1707	0.1334	0.0955	0.1947	10.4733	0.2165	0.0001	0.0001	0.0000	0.0007	0.0000	0.0000	0.0001	0.0003	0.0003	0.0003	0.4157	0.0001	0.0000	0.0000	0.2417	0.0000	0.0001	0.0069	0.0027
XL_Y	311	0.1025	0.1190	0.2831	0.0931	0.3722	0.0858	0.0872	0.0686	0.0571	0.2562	0.1846	0.1684	0.1017	0.3747	0.0602	0.0880	0.1126	0.0439	0.0524	0.0817	0.0667	1.2713	0.0867	0.2159	0.0667	0.0333	0.0667	0.0000	0.0000	0.0676	0.0796	0.0756	0.0642	0.0747	0.0558	0.0547	0.0478	0.0479	0.0305	0.0224	0.0388	0.0616	0.0504	0.0181	0.0243	0.0311	0.0147	0.0128
XL_Y	326	0.0556	0.0500	0.0000	0.0333	0.0000	0.0333	0.0667	0.0000	0.0500	0.1000	0.2206	0.0667	0.0000	0.0000	0.1175	0.0000	0.0000	0.0576	0.0614	0.0815	0.1400	1.2705	0.0861	0.1392	0.1524	0.0920	0.1933	7.7941	0.2071	0.0003	0.0004	0.0000	0.0001	0.0000	0.0001	0.0001	0.0000	0.0002	0.0002	0.4117	0.0001	0.0000	0.0000	0.2432	0.0000	0.0000	0.0050	0.0020
XL_Y	312	0.0000	0.0000	0.0000	0.0333	0.0000	0.0000	0.0000	0.0333	0.0000	0.0667	0.2024	0.0000	0.0000	0.0000	0.1092	0.0000	0.0000	0.0550	0.0750	0.0773	0.1690	1.5597	0.0667	0.1488	0.1416	0.0990	0.1819	15.6585	0.2129	0.0000	0.0000	0.0000	0.0002	0.0000	0.0000	0.0000	0.0001	0.0000	0.0001	0.4380	0.0000	0.0000	0.0000	0.2929	0.0000	0.0000	0.0023	0.0009
XL_Y	327	0.0333	0.0000	0.0000	0.0333	0.0000	0.0556	0.0333	0.0333	0.0333	0.1600	0.2664	0.0667	0.0000	0.0333	0.0898	0.0000	0.0333	0.0675	0.0733	0.0868	0.1096	2.1674	0.0701	0.1899	0.1375	0.0857	0.2023	8.8824	0.2016	0.0007	0.0000	0.0000	0.0005	0.0000	0.0005	0.0007	0.0007	0.0005	0.0008	0.4133	0.0003	0.0000	0.0002	0.1913	0.0000	0.0003	0.0066	0.0008
XL_Y	341	0.0500	0.0333	0.0000	0.0417	0.0000	0.0333	0.0444	0.0333	0.0400	0.0778	0.2635	0.0333	0.0000	0.0667	0.1143	0.0000	0.0000	0.0636	0.0667	0.0789	0.1402	1.6370	0.0813	0.1747	0.1469	0.0995	0.1813	6.2918	0.2173	0.0011	0.0003	0.0000	0.0005	0.0000	0.0001	0.0004	0.0001	0.0007	0.0004	0.4190	0.0001	0.0000	0.0001	0.2106	0.0000	0.0000	0.0072	0.0015
XL_Y	328	0.0444	0.0333	0.0000	0.0444	0.0000	0.0333	0.0500	0.0667	0.0333	0.1333	0.3401	0.0000	0.0000	0.0000	0.1014	0.0333	0.0000	0.0556	0.0500	0.0735	0.1112	1.6432	0.0435	0.1624	0.1549	0.1011	0.2108	13.4792	0.2212	0.0017	0.0004	0.0000	0.0006	0.0000	0.0006	0.0008	0.0002	0.0002	0.0004	0.4148	0.0000	0.0000	0.0000	0.2152	0.0002	0.0000	0.0052	0.0019
XL_Y	339	0.0667	0.0444	0.0667	0.0333	0.0000	0.0333	0.0667	0.0833	0.0000	0.0667	0.2793	0.0333	0.0000	0.0000	0.1049	0.0000	0.0000	0.0551	0.0533	0.0662	0.1407	2.5180	0.0772	0.1774	0.1306	0.1057	0.1978	13.6000	0.2153	0.0002	0.0005	0.0002	0.0003	0.0000	0.0003	0.0002	0.0003	0.0000	0.0003	0.4349	0.0003	0.0000	0.0000	0.2473	0.0000	0.0000	0.0042	0.0024
XL_Y	340	0.0490	0.0333	0.0000	0.0333	0.0000	0.0333	0.0000	0.0333	0.0333	0.0750	0.2944	0.0000	0.0000	0.0000	0.1008	0.0000	0.0000	0.0500	0.0762	0.0750	0.1399	1.6613	0.0611	0.1863	0.1428	0.0636	0.2115	7.4517	0.1843	0.0025	0.0006	0.0000	0.0003	0.0000	0.0001	0.0000	0.0001	0.0003	0.0006	0.4159	0.0000	0.0000	0.0000	0.2029	0.0000	0.0000	0.0047	0.0021
[truncated: 77 more columns]
